# Supplementary material for: Quantum Chemical Calculation for Intermolecular Interactions of Alginate Dimer-Water Molecules
Source: Gels. 2022 Oct 31;8(11):703. doi: 10.3390/gels8110703 (PMC9689446; doi:10.3390/gels8110703)
Supplement: Supplementary file 1 [file gels-08-00703-s001.zip]

Archive with 1 entries (1 files):
- gels-1958724-supplementary.pdf
